# Supplementary material for: Effects of exposure to large sharks on the abundance and behavior of mobile prey fishes along a temperate coastal gradient
Source: PLoS One. 2020 Mar 16;15(3):e0230308. doi: 10.1371/journal.pone.0230308 (PMC7075566; doi:10.1371/journal.pone.0230308)
Supplement: S1 File — (XLS) [file pone.0230308.s003.xls]

## Sheet: bruvstats_passes
month	site	date	time	exposure	deployment	degrees.n	minutes.n	degrees.w	minutes.w	temp	visibility	depth.meters	white.shark.arrival	white.shark.maxNb	white.shark.residency	white.shark.passes	white.shark.time	smooth.arrival	smooth.maxN	smooth.residency	smooth.bites	striper.arrival	striper.maxN	bluefish.arrival	bluefish.maxN	skate.arrival	skate.maxN	flounder.arrival	flounder.maxN	sea.robin.arrival	sea.robin.maxN	mackerel.arrival	mackerel.maxN	total.prey
june	NC	6.14.2018	1899-12-31 13:50:00	moderate	3	41	42.991	69	55.496	10.8	limited	7.86		0					0		0		0		0		0		0		0		0	0
june	NC	6.14.2018	1899-12-31 13:45:00	moderate	2	41	42.851	69	55.492	12.2	poor	5.34		0					0		0		0		0		0		0		0		0	0
june	NS	6.17.2018	1899-12-31 13:50:00	low	2	41	32.881	70	0.905	15.2	limited	3.96		0					0		0		0		0		0		0		0		0	0
june	NI	6.20.2018	1899-12-31 08:35:00	high	1	41	50.187	69	56.319	14.4	limited	6.096		0					0		0		0		0		0		0		0		0	0
june	NI	6.20.2018	1899-12-31 08:40:00	high	2	41	50.022	69	56.261	15.4	limited	4.267		0					0		0		0		0		0		0		0		0	0
june	NI	6.20.2018	1899-12-31 10:06:00	high	6	41	48.991	69	56.293	14.7	limited	2.438		0					0		0		0		0		0		0		0		0	0
june	NI	6.20.2018	1899-12-31 10:12:00	high	7	41	49.813	69	56.237	17	limited	2.621		0					0		0		0		0		0		0		0		0	0
june	NI	6.20.2018	1899-12-31 08:55:00	high	3	41	49.838	69	56.286	13.3	moderate	3.17		0					0		0		0		0		0		0		0		0	0
june	NI	6.20.2018	1899-12-31 09:01:00	high	4	41	49.438	69	56.385	14.8	moderate	2.987		0					0		0		0		0		0		0		0		0	0
june	NI	6.20.2018	1899-12-31 10:22:00	high	8	41	49.252	69	56.3	14.8	moderate	3.078		0					0		0		0		0		0		0		0		0	0
june	MI	6.22.2018	1899-12-31 10:12:00	high	1	41	35.453	69	59.105	14	limited	6.005		0					0		0		0		0		0		0		0		0	0
june	MI	6.22.2018	1899-12-31 10:23:00	high	2	41	35.051	69	59.181	14.2	limited	3.292		0					0		0		0		0		0		0		0		0	0
june	MI	6.22.2018	1899-12-31 10:41:00	high	3	41	33.948	69	59.297	14.3	limited	6.248		0					0		0		0		0		0		0		0		0	0
june	MI	6.22.2018	1899-12-31 10:55:00	high	4	41	33.666	69	59.33	14.1	limited	5.547		0					0		0		0		0		0		0		0		0	0
june	MI	6.22.2018	1899-12-31 11:43:00	high	5	41	34.973	69	58.354	13	limited	11.46		0					0		0		0		0		0	1227	1		0		0	1
june	MI	6.22.2018	1899-12-31 11:58:00	high	6	41	35.549	69	56.399	13.1	limited	9.174		0					0		0		0		0		0		0		0		0	0
june	MI	6.22.2018	1899-12-31 12:38:00	high	7	41	33.991	69	57.312	13.6	moderate	8.412		0					0		0		0		0	3549	1		0		0		0	1
june	NI	6.26.2018	1899-12-31 12:19:00	high	3	41	49.494	69	56.422	18.3	limited	2.865		0					0		0	1223	1		0		0		0		0		0	1
june	NI	6.26.2018	1899-12-31 13:07:00	high	5	41	49.647	69	55.703	17.2	limited	12.466		0					0		0		0		0		0		0		0		0	0
june	NI	6.26.2018	1899-12-31 13:14:00	high	6	41	49.875	69	55.69	16.8	limited	12.497		0					0		0		0		0		0	2527	1		0	1067	1	2
june	NI	6.26.2018	1899-12-31 13:47:00	high	7	41	48.989	69	55.588	16.9	moderate	13.045		0					0		0		0		0		0		0		0	3383	1	1
june	NI	6.26.2018	1899-12-31 13:55:00	high	8	41	49.242	69	55.621	16.3	moderate	12.771		0					0		0		0		0	1318	1	2933	1		0		0	2
june	NI	6.26.2018	1899-12-31 11:41:00	high	1	41	49.992	69	56.388	16.2	poor	3.78		0					0		0		0		0		0		0		0		0	0
june	NI	6.26.2018	1899-12-31 12:29:00	high	4	41	48.896	69	56.304	18.5	poor	2.987		0					0		0		0		0		0		0		0		0	0
june	NC	6.27.2018	1899-12-31 11:24:00	moderate	1	41	42.628	69	55.689	14	limited	6.096		0					0		0		0		0		0		0		0		0	0
june	NC	6.27.2018	1899-12-31 11:32:00	moderate	2	41	42.453	69	55.736	13	limited	4.145		0					0		0		0		0		0		0		0		0	0
june	NC	6.27.2018	1899-12-31 12:40:00	moderate	6	41	42.446	69	55.811	11.4	limited	2.438		0					0		0		0		0		0		0		0		0	0
june	NC	6.27.2018	1899-12-31 13:12:00	moderate	7	41	41.768	69	55.855	12	limited	1.89		0					0		0		0		0		0		0		0		0	0
june	NC	6.27.2018	1899-12-31 11:50:00	moderate	3	41	41.915	69	55.5	10.9	moderate	6.888		0					0		0		0		0		0	1062	1		0		0	1
june	NC	6.27.2018	1899-12-31 11:59:00	moderate	4	41	41.528	69	55.538	10.8	moderate	6.34		0					0		0		0		0		0		0		0		0	0
june	NC	6.27.2018	1899-12-31 12:33:00	moderate	5	41	42.362	69	55.774	10.5	moderate	2.438		0					0		0		0		0		0		0		0		0	0
june	MI	6.7.2018	1899-12-31 12:31:00	high	3	41	35.936	69	58.934	10.3	poor	3.38		0					0		0		0		0		0		0		0		0	0
july	MI	7.1.2018	1899-12-31 15:23:00	high	3	41	35.287	69	59.166	16.2	limited	5.486		0					0		0		0		0		0		0		0		0	0
july	MI	7.1.2018	1899-12-31 15:30:00	high	4	41	34.956	69	59.268	16	limited	4.206		0					0		0		0		0		0		0		0		0	0
july	MI	7.1.2018	1899-12-31 14:59:00	high	1	41	35.852	69	58.979	16	poor	5.029		0					0		0		0		0		0		0		0		0	0
july	MI	7.1.2018	1899-12-31 15:06:00	high	2	41	35.623	69	59.099	16.6	poor	4.328		0					0		0		0		0		0		0		0		0	0
july	MI	7.1.2018	1899-12-31 16:16:00	high	5	41	36.029	69	58.885	16.4	poor	3.81		0					0		0		0		0		0		0		0		0	0
july	MI	7.1.2018	1899-12-31 16:25:00	high	6	41	35.769	69	59.051	16.7	poor	3.688		0					0		0		0		0		0		0		0		0	0
july	RP	7.10.2018	1899-12-31 09:00:00	high	1	42	5.248	70	11.134	18.4	limited	9.754		0					0		0		0		0		0	51	1		0		0	1
july	RP	7.10.2018	1899-12-31 09:18:00	high	3	42	5.083	70	10.184	18.3	limited	6.035	493	1		3	24		0		0	366	1		0		0	2340	1		0		0	2
july	RP	7.10.2018	1899-12-31 09:26:00	high	4	42	5.074	70	9.71	18.5	limited	8.412	1691	1		2	28		0		0	2211	1		0		0	435	1		0		0	2
july	RP	7.10.2018	1899-12-31 11:19:00	high	7	42	2.893	70	14.181	20.3	limited	9.754		0					0		0	388	13		0		0		0		0		0	13
july	RP	7.10.2018	1899-12-31 11:02:00	high	5	42	3.348	70	14.495	20.3	moderate	6.248		0					0		0	18	1		0		0		0		0		0	1
july	RP	7.10.2018	1899-12-31 11:07:00	high	6	42	3.226	70	14.308	20.4	moderate	6.401		0					0		0	1545	2		0		0	1874	1		0		0	3
july	NI	7.16.2018	1899-12-31 15:32:00	high	2	41	49.734	69	56.118	15.2	limited	6.706		0					0		0		0		0		0		0		0		0	0
july	NI	7.16.2018	1899-12-31 15:44:00	high	3	41	49.516	69	56.151	15.1	limited	6.126		0					0		0		0		0		0		0		0	107	1	1
july	NI	7.16.2018	1899-12-31 15:50:00	high	4	41	49.32	69	56.124	16.3	limited	5.304		0					0		0		0		0		0		0		0	91	9	9
july	NI	7.16.2018	1899-12-31 15:26:00	high	1	41	49.932	69	56.306	14.7	poor	5.06		0					0		0		0		0		0		0		0		0	0
july	NI	7.16.2018	1899-12-31 16:53:00	high	6	41	48.948	69	56.025	16.9	poor	6.096		0					0		0		0		0		0		0		0		0	0
july	NI	7.16.2018	1899-12-31 17:08:00	high	7	41	48.644	69	56.129	15.1	poor	4.633		0					0		0		0		0		0		0		0		0	0
july	NI	7.16.2018	1899-12-31 17:15:00	high	8	41	48.693	69	55.914	16	poor	7.772		0					0		0		0		0		0		0		0	11	1	1
july	MI	7.2.2018	1899-12-31 15:44:00	high	5	41	34.511	69	59.448	16.7	limited	3.048		0					0		0	1889	5		0		0		0		0		0	5
july	MI	7.2.2018	1899-12-31 16:13:00	high	8	41	32.989	69	59.397	16.6	limited	1.859		0					0		0		0		0		0		0		0		0	0
july	MI	7.2.2018	1899-12-31 15:56:00	high	6	41	34.12	69	59.418	16.4	poor	3.627		0					0		0	842	1		0		0		0		0		0	1
july	NS	7.24.2018	1899-12-31 11:36:00	low	4	41	33.112	70	1.05	15.7	limited	7.681		0				159	1		0		0		0	2391	1		0	117	1		0	3
july	NS	7.24.2018	1899-12-31 12:21:00	low	5	41	33.534	70	0.9	15.9	limited	5.547		0				62	2	6	59		0		0		0		0	1956	1		0	3
july	NS	7.24.2018	1899-12-31 11:03:00	low	1	41	33.839	70	0.765	18.6	poor	6.706		0				1	3	9	28		0		0		0		0		0		0	3
july	NS	7.24.2018	1899-12-31 11:11:00	low	2	41	33.665	70	0.939	16.7	poor	7.254		0				89	1	5	4		0		0		0		0		0		0	1
july	NS	7.24.2018	1899-12-31 11:28:00	low	3	41	33.389	70	0.975	16.7	poor	6.309		0				274	1		0		0		0		0		0	3214	1		0	2
july	NS	7.24.2018	1899-12-31 12:35:00	low	6	41	33.342	70	1.189	15.2	poor	4.877		0				579	1		0		0		0	628	1		0	785	4		0	6
july	NS	7.24.2018	1899-12-31 12:49:00	low	7	41	32.9	70	0.981	15.1	poor	5.639		0				573	1		0		0		0	2853	1	820	1	863	2		0	5
july	NS	7.24.2018	1899-12-31 12:56:00	low	8	41	32.972	70	1.189	14.4	poor	6.34		0				2452	1		0		0		0	648	1	3373	1	241	5		0	8
july	NC	7.30.2018	1899-12-31 11:46:00	moderate	1	41	43.313	69	55.491	17.7	limited	4.633		0				1303	1		0		0		0		0		0		0		0	1
july	NC	7.30.2018	1899-12-31 12:11:00	moderate	4	41	42.22	69	55.532	19.1	limited	3.658		0					0		0		0		0		0		0		0		0	0
july	NC	7.30.2018	1899-12-31 11:56:00	moderate	2	41	42.993	69	55.575	18.4	poor	3.566	1407	1		3	22		0		0		0		0		0		0		0		0	0
july	NC	7.30.2018	1899-12-31 12:03:00	moderate	3	41	42.495	69	55.451	19.1	poor	5.669		0				1260	1		0	2884	1		0		0		0		0		0	2
july	NC	7.30.2018	1899-12-31 13:12:00	moderate	5	41	41.915	69	55.515	20.1	poor	6.492		0				613	1		0	1216	0		0		0		0		0		0	1
july	NC	7.30.2018	1899-12-31 13:17:00	moderate	6	41	41.6	69	55.635	19.4	poor	6.492		0				207	1	9	2		0		0		0		0		0		0	1
july	NC	7.30.2018	1899-12-31 13:34:00	moderate	7	41	41.407	69	55.714	20.6	poor	6.553		0				5	2	5	2	3036	1		0	1612	1		0		0		0	4
july	NC	7.30.2018	1899-12-31 13:39:00	moderate	8	41	41.162	69	56.782	19.1	poor	6.523		0				29	3	3	12	332	2		0		0		0		0		0	5
july	NS	7.9.2018	1899-12-31 10:33:00	low	1	41	33.622	70	0.841	18.1	limited	5.182		0				25	2	10	4		0	1206	1		0		0	51	1		0	4
july	NS	7.9.2018	1899-12-31 10:53:00	low	3	41	33.238	70	1.059	18.1	limited	7.254		0				819	2		0		0	941	1	2983	1	1679	2	297	13		0	19
july	NS	7.9.2018	1899-12-31 11:03:00	low	4	41	33.08	70	1.045	18.2	limited	7.59		0				37	2	8	0		0		0	994	1	244	1	34	6		0	10
july	NS	7.9.2018	1899-12-31 12:02:00	low	6	41	33.641	70	1.087	18.3	limited	5.639		0				265	2	4	0		0		0	2162	1		0	251	4		0	7
july	NS	7.9.2018	1899-12-31 12:15:00	low	8	41	33.008	70	1.191	18.2	limited	5.791		0				72	4	4	30		0		0	1	2	729	1	1	17		0	24
july	NS	7.9.2018	1899-12-31 10:38:00	low	2	41	33.478	70	0.972	18.1	moderate	6.553		0				160	2	9	9	2580	1		0	602	1	654	2	46	2		0	8
july	NS	7.9.2018	1899-12-31 12:10:00	low	7	41	33.189	70	0.959	18.7	moderate	5.243		0				166	2	6	8		0		0	64	1	51	1	20	5		0	9
july	NS	7.9.2018	1899-12-31 11:54:00	low	5	41	33.5	70	0.826	18.3	poor	3.292		0				974	1		0		0		0		0		0	2836	1		0	2
august	NC	8.1.2018	1899-12-31 13:18:00	moderate	2	41	42.998	69	55.546	18.9	limited	5.273	1025	1		1	4	364	2	8	1	1092	1		0		0		0		0		0	3
august	NC	8.1.2018	1899-12-31 13:31:00	moderate	3	41	43.206	69	55.503	19.4	limited	5.608		0				553	1	3	0		0		0		0		0		0		0	1
august	NC	8.1.2018	1899-12-31 13:36:00	moderate	4	41	43.407	69	55.496	19.1	poor	4.359		0				325	2	3	0	2102	3		0	1194	1		0		0		0	6
august	RP	8.10.2018	1899-12-31 10:14:00	high	1	42	5.031	70	10.682	20.4	good	6.706	1980	2	6	6	75		0		0		0		0		0	174	1		0		0	1
august	RP	8.10.2018	1899-12-31 10:24:00	high	2	42	4.91	70	10.011	20.7	good	5.182		0					0		0		0		0		0	454	1		0		0	1
august	RP	8.10.2018	1899-12-31 12:25:00	high	8	42	4.115	70	5.874	20.7	good	5.182		0					0		0	1679	49		0	2776	1	199	1		0		0	51
august	RP	8.10.2018	1899-12-31 10:42:00	high	4	42	4.834	70	8.672	21	moderate	7.62	1753	1		6	75		0		0		0		0		0	1660	1		0	626	18	19
august	RP	8.10.2018	1899-12-31 11:42:00	high	5	42	4.637	70	8.178	23.9	moderate	5.182	2881	1		3	49		0		0		0		0		0		0		0		0	0
august	RP	8.10.2018	1899-12-31 11:49:00	high	6	42	4.553	70	7.703	20.7	moderate	5.182	2469	2		3	33		0		0		0		0		0	1629	1		0		0	1
august	RP	8.10.2018	1899-12-31 12:16:00	high	7	42	4.052	70	5.72	22	moderate	5.182		0					0		0		0		0		0	1833	1		0		0	1
august	NC	8.13.2018	1899-12-31 14:30:00	moderate	1	41	43.3	69	55.437	18	limited	6.614		0				1939	1		0		0		0		0		0		0		0	1
august	NC	8.13.2018	1899-12-31 14:36:00	moderate	2	41	43.047	69	55.556	17.9	limited	5.608		0				446	1		0		0		0		0		0		0		0	1
august	NC	8.13.2018	1899-12-31 14:59:00	moderate	4	41	42.173	69	55.514	17.4	limited	5.578		0				1417	1	17	10	1403	1		0		0		0		0		0	2
august	NC	8.13.2018	1899-12-31 15:56:00	moderate	5	41	41.612	69	55.686	17.7	limited	4.694		0					0		0		0		0		0		0		0		0	0
august	NC	8.13.2018	1899-12-31 16:23:00	moderate	7	41	41.382	69	55.716	17.8	limited	6.645		0					0		0		0		0		0		0		0		0	0
august	NC	8.13.2018	1899-12-31 16:29:00	moderate	8	41	41.17	69	55.722	18	limited	5.273	2629	1		3	28	1	3		0	111	23		0		0		0		0		0	26
august	NC	8.13.2018	1899-12-31 14:52:00	moderate	3	41	42.602	69	55.726	18.2	moderate	6.98	747	1		2	13	514	1		0		0		0		0		0		0		0	1
august	NC	8.13.2018	1899-12-31 16:03:00	moderate	6	41	41.826	69	55.543	16.9	moderate	6.675		0				1272	3	20	22		0		0		0		0		0		0	3
august	NI	8.14.2018	1899-12-31 12:35:00	high	1	41	50.043	69	56.224	16.4	limited	6.736		0					0		0		0		0		0		0		0	156	2	2
august	NI	8.14.2018	1899-12-31 12:40:00	high	2	41	49.799	69	56.114	15.8	limited	7.132	2973	1		22	191		0		0		0		0		0		0		0	373	2	2
august	NI	8.14.2018	1899-12-31 13:02:00	high	4	41	49.31	69	56.046	15.7	limited	7.163	1147	1		9	86		0		0	1023	3		0	2458	1		0		0	486	1	5
august	NI	8.14.2018	1899-12-31 14:04:00	high	5	41	49.775	69	56.239	16	limited	3.353		0					0		0		0		0		0		0		0	255	2	2
august	NI	8.14.2018	1899-12-31 14:11:00	high	6	41	49.104	69	56.049	16	limited	6.157		0					0		0	1356	3		0	3008	1		0		0		0	4
august	NI	8.14.2018	1899-12-31 12:56:00	high	3	41	49.577	69	56.148	15.7	moderate	5.791	470	1		17	161		0		0		0		0		0		0		0	643	2	2
august	NI	8.14.2018	1899-12-31 14:24:00	high	8	41	49.417	69	56.106	16.1	moderate	7.071		0					0		0	209	2		0	298	1	3578	1		0	9	4	8
august	RP	8.16.2018	1899-12-31 09:58:00	high	1	42	5.195	70	11.815	18.9	good	3.658	876	1		10	196		0		0		0	1707	1		0		0		0		0	1
august	RP	8.16.2018	1899-12-31 11:19:00	high	5	43	5.144	70	10.491	18.3	good	5.334	60	1		8	161		0		0		0		0	269	1	1	3	218	1		0	5
august	RP	8.16.2018	1899-12-31 11:24:00	high	6	42	5.123	70	10.114	18.3	good	6.949	1044	1		7	160		0		0	1839	1		0	1677	1	458	2	1563	1		0	5
august	RP	8.16.2018	1899-12-31 10:22:00	high	3	42	5.205	70	11.278	19.4	moderate	5.73		0					0		0		0	816	1		0	105	1		0		0	2
august	RP	8.16.2018	1899-12-31 10:32:00	high	4	42	5.187	70	10.994	18.3	moderate	5.7	2670	1		3	32		0		0		0		0		0	779	1		0		0	1
august	NS	8.28.2018	1899-12-31 12:51:00	low	2	41	34.035	70	0.58	17.4	limited	5.578		0				572	1		0		0		0		0		0		0		0	1
august	NS	8.28.2018	1899-12-31 13:08:00	low	3	41	34.36	70	0.511	21.7	limited	5.425		0				409	1		0		0		0		0		0	1343	1		0	2
august	NS	8.28.2018	1899-12-31 13:57:00	low	5	41	33.767	70	0.701	20.9	limited	4.45		0				1	2	6	0		0		0		0		0	735	1		0	3
august	NS	8.28.2018	1899-12-31 14:06:00	low	6	41	33.865	70	0.592	21.4	limited	3.322		0				813	2		0		0		0		0	2506	1		0		0	3
august	NS	8.28.2018	1899-12-31 14:18:00	low	7	41	34.921	70	0.303	21.5	limited	5.425		0				2	2	6	0		0		0		0		0		0		0	2
august	NS	8.29.2018	1899-12-31 10:43:00	low	2	41	33.907	70	0.651	22	limited	5.364		0				175	3	7	9		0		0	23	1	83	2	1877	2		0	8
august	NS	8.29.2018	1899-12-31 10:56:00	low	3	41	34.121	70	0.575	22	limited	4.968		0				18	3	4	11		0		0		0		0	1	1		0	4
august	NS	8.29.2018	1899-12-31 11:01:00	low	4	41	34.291	70	0.595	22	limited	5.304		0				92	3	23	6		0		0		0		0	680	1		0	4
august	NS	8.29.2018	1899-12-31 11:45:00	low	5	41	33.723	70	0.677	22	limited	2.957		0					0		0		0		0		0		0		0		0	0
august	NS	8.29.2018	1899-12-31 11:52:00	low	6	41	34.061	70	0.846	22.1	limited	6.401		0				13	2		0		0		0		0		0		0		0	2
august	NS	8.29.2018	1899-12-31 12:09:00	low	7	41	34.308	70	0.737	22.2	limited	5.913		0				110	3	7	1		0		0		0		0		0		0	3
august	NS	8.29.2018	1899-12-31 12:15:00	low	8	41	34.462	70	0.595	22.2	limited	5.974		0				483	2	6	0		0		0		0	3208	1		0		0	3
august	NS	8.29.2018	1899-12-31 10:36:00	low	1	41	33.738	70	0.809	21.7	moderate	5.578		0				1	3	4	6		0		0		0	232	1	3463	1		0	5
august	MI	8.7.2018	1899-12-31 10:20:00	high	1	41	35.375	69	58.743	16.7	limited	6.614		0				1443	1	2	0	77	1		0	1	8	409	1		0		0	11
august	MI	8.7.2018	1899-12-31 10:45:00	high	3	31	34.764	69	59.23	17.9	limited	6.645	2575	1		6	39	52	3	8	3	1534	2		0	98	2		0		0		0	7
august	MI	8.7.2018	1899-12-31 11:48:00	high	5	41	34.369	69	59.077	17.5	moderate	7.01	498	1		10	80	383	1		0	122	2		0	441	2	25	2		0		0	7
august	MI	8.7.2018	1899-12-31 11:59:00	high	6	41	34.175	69	59.162	17.6	moderate	5.883	727	1		6	55		0		0		0		0	171	1	519	1		0		0	2
september	NS	9.27.2018	1899-12-31 12:42:00	low	1	41	34.318	70	0.516	17.2	limited	5.121		0				356	2	5	2		0		0		0		0		0		0	2
september	NS	9.27.2018	1899-12-31 12:48:00	low	2	41	34.123	70	0.554	17.2	limited	5.182		0				102	2	4	1		0	2577	1		0		0		0		0	3
september	NS	9.27.2018	1899-12-31 13:07:00	low	4	41	33.747	70	0.716	17.2	limited	4.602		0				409	1		0		0		0		0		0		0		0	1
september	NS	9.27.2018	1899-12-31 13:01:00	low	3	41	33.925	70	0.7	17.2	poor	7.285		0				57	1	3	6		0		0		0		0		0		0	1
september	MI	9.4.2018	1899-12-31 16:10:00	high	4	41	35.922	69	58.164	15.7	limited	6.096	1390	1		3	29	1229	1		0		0		0	1	6	1	4	162	1		0	12
september	MI	9.4.2018	1899-12-31 16:57:00	high	5	41	35.023	69	59.037	15.6	limited	6.645		0				3292	1		0		0		0	23	1		0		0		0	2
september	MI	9.4.2018	1899-12-31 17:29:00	high	8	41	35.754	69	58.618	15.8	limited	4.999	2646	1		1	11	432	2		0		0		0	360	2	521	1		0		0	5
september	MI	9.4.2018	1899-12-31 15:45:00	high	1	41	35.36	69	58.69	15.6	moderate	5.852		0				492	1		0		0		0	1	3	1	3	178	1		0	8
september	MI	9.4.2018	1899-12-31 15:52:00	high	2	41	35.567	69	58.507	15.2	moderate	5.761		0				1282	1		0		0		0	17	2	99	2		0		0	5
september	MI	9.4.2018	1899-12-31 16:04:00	high	3	41	35.734	69	58.231	14.9	moderate	6.706	2042	1		2	13	193	1		0		0		0	640	1	942	1		0		0	3
september	MI	9.4.2018	1899-12-31 17:08:00	high	6	41	35.391	69	58.816	15.4	moderate	6.584		0				1777	1		0		0		0	1105	1	3339	1		0		0	3
september	MI	9.4.2018	1899-12-31 17:20:00	high	7	41	35.609	69	58.566	14.9	moderate	6.035		0				2483	1		0		0		0	973	2		0		0		0	3
september	MI	9.6.2018	1899-12-31 10:40:00	high	1	41	35.896	69	58.535	19.7	limited	5.913	381	2	6	31	251	267	1		0		0		0	234	2	1411	1		0		0	4
september	MI	9.6.2018	1899-12-31 10:47:00	high	2	41	35.601	69	58.588	19.4	limited	5.791	1490	1	5	20	180	1	1		0		0	1495	1	1	6	142	1		0		0	9
september	MI	9.6.2018	1899-12-31 11:02:00	high	3	41	35.389	69	58.815	18.6	limited	5.791	2932	1	3	15	118	1041	1		0	601	1		0	34	4	363	1		0		0	7
september	MI	9.6.2018	1899-12-31 11:08:00	high	4	41	35.126	69	58.901	18.9	limited	6.462	1500	1	2	51	513	303	2		0		0		0	4	5	30	2		0		0	9
september	MI	9.6.2018	1899-12-31 11:51:00	high	5	41	35.809	69	58.711	19.6	limited	6.157	1547	1		5	40	2393	1		0	3177	1		0	196	1		0		0		0	3
september	MI	9.6.2018	1899-12-31 11:59:00	high	6	41	35.33	69	58.632	18.9	limited	6.675	2118	1		5	38	217	1		0	1426	1		0	68	1	405	1		0		0	4
september	MI	9.6.2018	1899-12-31 12:12:00	high	7	41	35.536	69	58.757	17.1	limited	6.005	1901	1		1	11	842	1		0	1179	1		0	566	1	1253	1		0		0	4
september	MI	9.6.2018	1899-12-31 12:18:00	high	8	41	35.354	69	58.823	18.5	limited	5.669		0				554	1		0	1333	1		0	776	1	504	1		0		0	4
